# Supplementary material for: Can Physical Activity, Sleep Parameters, and Sleep–Wake Patterns Predict Outcome of Combined Chronotherapy in Mood Disorder During Routine Clinical Practice? An Exploratory Study
Source: J Pers Med. 2026 Feb 7;16(2):100. doi: 10.3390/jpm16020100 (PMC12941795; doi:10.3390/jpm16020100)
Supplement: Supplementary file 1 [file jpm-16-00100-s001.zip]

Archive with 1 entries (1 files):
- jpm-4056651-supplementary.pdf
